# Supplementary material for: Magnetosheath jets at Jupiter and across the solar system
Source: Nat Commun. 2024 Jan 9;15:4. doi: 10.1038/s41467-023-43942-4 (PMC10776788; doi:10.1038/s41467-023-43942-4)
Supplement: Supplementary file 4 — Supplementary Software 1 [file 41467_2023_43942_MOESM4_ESM.zip]

Archive with 3 entries (3 files):
- software_nc.py
- readme.txt
- data_example.npy
