# Supplementary material for: Magnetosheath jets at Jupiter and across the solar system
Source: Nat Commun. 2024 Jan 9;15:4. doi: 10.1038/s41467-023-43942-4 (PMC10776788; doi:10.1038/s41467-023-43942-4)
Supplement: Supplementary file 4 — Supplementary Software 1 [file 41467_2023_43942_MOESM4_ESM.zip › software_nc.py]

import numpy as np

def mvab(bVectors):
    '''
    see Sonnerup and Scheible, Minimum and Maximum Variance Analysis in Analysis Methods for Multi-Spacecraft Data, ESA Publications Division, 1998
    Purpose:
        To determine along which direction the component of a vector field vary slowly, abruptly, or intermediately
    Parameter:
        bVectors: a ndarray of dimensions of (..., numberOfPoints, 3)
    Return:
        eigenSystem: (eigenValues, eigenVectors). eigenValues is a ndarray of dimension (3,) whose elements are from the smallest to the greatest. eigenVectors is a ndarray (3, 3). Its second index of 3 dimensions correspond are for three eigenvectors.
    '''
    bShape = bVectors.shape
    m = np.empty([*bShape[:-2], 3, 3])
    for j in range(3):
        m[..., j, :] = np.mean(bVectors[..., :, j, None] *
                          bVectors[..., :, :], axis=-2) -\
                  np.mean(bVectors[..., :, j, None], axis=-2) *\
                  np.mean(bVectors[..., :, :], axis=-2)
    eigenSystem_ = np.linalg.eig(m)
    permutation = np.argsort(eigenSystem_[0])
    eigenValues_ = np.take_along_axis(eigenSystem_[0], permutation, axis=-1)
    ratio = eigenValues_[..., 1]/eigenValues_[..., 0]
    eigenSystem = eigenValues_, np.take_along_axis(eigenSystem_[1], permutation[..., None, :], axis=-1)
    returnedVariables = [eigenSystem, ratio]
    return returnedVariables

data_path = 'data_example.npy'
#b_data = np.random.rand(20, 3)
#np.save(data_path, b_data)
b_data = np.load(data_path)

eigenSystem, ratio = mvab(bVectors=b_data)
for ind in range(3):
    print('eigenvalue:')
    print(eigenSystem[0][ind])
    print('eigenvector:')
    print(eigenSystem[1][:, ind])
