# Supplementary material for: Magnetosheath jets at Jupiter and across the solar system
Source: Nat Commun. 2024 Jan 9;15:4. doi: 10.1038/s41467-023-43942-4 (PMC10776788; doi:10.1038/s41467-023-43942-4)
Supplement: Supplementary file 4 — Supplementary Software 1 [file 41467_2023_43942_MOESM4_ESM.zip › readme.txt]

## INTRODUCTION
The "software_nc.py" file contains the program "mvab" used in the study to calculate the minimum variance direction of the HFA core.

## HOW TO INSTALL
To execute the script "software_nc.py", you need to install python3 interpreter on your computer, which is available at https://www.python.org/downloads/. The python3 interpreter supports a variety of operating systems, including Windows, Linux/UNIX, macOS, and others, among which UNIX-like systems are recommanded. Please check the website for detail.

Alternatively, anaconda (https://www.anaconda.com/download), which includes many scientific modules such as numpy and scipy, can be used in place of a standalone python3 interpreter. It takes less than an hour to install the python/anaconda environment on a "normal" desktop computer.

## HOW TO RUN
It takes less than a second to run the demo on a "normal" desktop computer.
Running "python3 software_nc.py" in your shell will print the following result:
BEGAIN OUTPUT

eigenvalue:
0.03993033071856853
eigenvector:
[ 0.40151041  0.71844648 -0.56800004]
eigenvalue:
0.07928999093827553
eigenvector:
[ 0.85683153 -0.51370765 -0.04409274]
eigenvalue:
0.09812910672957544
eigenvector:
[0.32346424 0.46897665 0.82184657]

END OUTPUT

## REPRODUCTION INSTRUCTIONS
To reproduce the MVAB result shown in the manuscript, run the program on magnetic field data specified in the manuscript.

## ADDITIONAL NOTES
# this program has been tested with python 3.9.13 on macOS 12.5
