# Supplementary material for: Magnetosheath jets at Jupiter and across the solar system
Source: Nat Commun. 2024 Jan 9;15:4. doi: 10.1038/s41467-023-43942-4 (PMC10776788; doi:10.1038/s41467-023-43942-4)
Supplement: Supplementary file 5 — Source Data [file 41467_2023_43942_MOESM5_ESM.zip]

Archive with 63 entries (53 files):
- Source Data/
- __MACOSX/._Source Data
- Source Data/.DS_Store
- __MACOSX/Source Data/._.DS_Store
- Source Data/Figure_1/
- Source Data/Figure_supp_1/
- Source Data/Figure_5/
- Source Data/Figure_2/
- Source Data/Figure_3/
- Source Data/Figure_4/
- Source Data/Figure_supp_2/
- Source Data/Figure_supp_3/
- Source Data/Table_supp_1/
- Source Data/readme_for_figure_source_data.txt
- Source Data/Figure_1/Figure_1_Panel_h.cdf
- Source Data/Figure_1/Figure_1_Panel_i.cdf
- Source Data/Figure_1/Figure_1_Panel_k.cdf
- Source Data/Figure_1/Figure_1_Panel_j.cdf
- Source Data/Figure_1/Figure_1_Panel_a.cdf
- Source Data/Figure_1/Figure_1_Panel_b.cdf
- Source Data/Figure_1/Figure_1_Panel_c.cdf
- Source Data/Figure_1/Figure_1_Panel_g.cdf
- Source Data/Figure_1/Figure_1_Panel_f.cdf
- Source Data/Figure_1/Figure_1_Panel_d.cdf
- Source Data/Figure_1/Figure_1_Panel_e.cdf
- Source Data/Figure_supp_1/Figure_supp_1_Panel_b.cdf
- Source Data/Figure_supp_1/Figure_supp_1_Panel_c.cdf
- Source Data/Figure_supp_1/Figure_supp_1_Panel_a.cdf
- Source Data/Figure_5/data_compareJets
- Source Data/Figure_2/.DS_Store
- __MACOSX/Source Data/Figure_2/._.DS_Store
- Source Data/Figure_2/Figure_2_Panel_b.txt
- Source Data/Figure_2/.Figure_2_Panel_b.txt.un~
- Source Data/Figure_2/Figure_2_Panel_e.cdf
- Source Data/Figure_2/Figure_2_Panel_d.cdf
- Source Data/Figure_2/Figure_2_Panel_c.cdf
- Source Data/Figure_2/Figure_2_Panel_a.cdf
- Source Data/Figure_3/Figure_3_Panel_a.cdf
- Source Data/Figure_3/Figure_3_Panel_b.cdf
- Source Data/Figure_3/Figure_3_Panel_c.cdf
- Source Data/Figure_3/Figure_3_Panel_f.cdf
- Source Data/Figure_3/Figure_3_Panel_d.cdf
- Source Data/Figure_3/Figure_3_Panel_e.cdf
- Source Data/Figure_4/Figure_4_Panel_h.cdf
- Source Data/Figure_4/Figure_4_Panel_d.cdf
- Source Data/Figure_4/Figure_4_Panel_e.cdf
- Source Data/Figure_4/Figure_4_Panel_g.cdf
- Source Data/Figure_4/Figure_4_Panel_f.cdf
- Source Data/Figure_4/Figure_4_Panel_b.cdf
- Source Data/Figure_4/Figure_4_Panel_c.cdf
- Source Data/Figure_4/Figure_4_Panel_a.cdf
- Source Data/Figure_supp_2/data_compareJetsDurationPlot
- Source Data/Figure_supp_3/Figure_supp_3_Panel_d.cdf
- Source Data/Figure_supp_3/Figure_supp_3_Panel_e.cdf
- Source Data/Figure_supp_3/Figure_supp_3_Panel_f.cdf
- Source Data/Figure_supp_3/Figure_supp_3_Panel_b.cdf
- Source Data/Figure_supp_3/Figure_supp_3_Panel_c.cdf
- Source Data/Figure_supp_3/Figure_supp_3_Panel_a.cdf
- Source Data/Table_supp_1/.DS_Store
- __MACOSX/Source Data/Table_supp_1/._.DS_Store
- Source Data/Table_supp_1/.tt.un~
- Source Data/Table_supp_1/Table1_source_data.xlsx
- __MACOSX/Source Data/Table_supp_1/._Table1_source_data.xlsx
