# Supplementary material for: Magnetosheath jets at Jupiter and across the solar system
Source: Nat Commun. 2024 Jan 9;15:4. doi: 10.1038/s41467-023-43942-4 (PMC10776788; doi:10.1038/s41467-023-43942-4)
Supplement: Supplementary file 5 — Source Data [file 41467_2023_43942_MOESM5_ESM.zip › Source Data/readme_for_figure_source_data.txt]

This folder contains source data for Figure 1-5 in the main text and Supplementary Figure 1-3 in the Supplementary Information.

Most data are provided in the format of Common Data File (CDF, see https://cdf.gsfc.nasa.gov/), which is a self-describing data format for the storage of scalar and multidimensional data in a platform- and discipline-independent way. Read/write interfaces for C, FORTRAN, Java, Perl, C#/Visual Basic, IDL, MATLAB (and user-supplied software, e.g., Python, Sybase, mySQL) are available on the website.
