# Supplementary material for: Magnetosheath jets at Jupiter and across the solar system
Source: Nat Commun. 2024 Jan 9;15:4. doi: 10.1038/s41467-023-43942-4 (PMC10776788; doi:10.1038/s41467-023-43942-4)
Supplement: Supplementary file 5 — Source Data [file 41467_2023_43942_MOESM5_ESM.zip › Source Data/Figure_5/data_compareJets]

{"Mars":{"anti-sunward":{"0":{"Log10_BS_standoff_distance":3.7062268973,"Log10_size_para":4.0091720005},"1":{"Log10_BS_standoff_distance":3.7062268973,"Log10_size_para":3.7483617377},"2":{"Log10_BS_standoff_distance":3.7062268973,"Log10_size_para":3.8686889675},"3":{"Log10_BS_standoff_distance":3.7062268973,"Log10_size_para":3.6122314893}}},"Earth":{"sunward":{"0":{"Log10_BS_standoff_distance":[4.9087281951],"Log10_size_para":[4.1346849459]},"1":{"Log10_BS_standoff_distance":[4.9423469986],"Log10_size_para":4.3258911683}},"anti-sunward":{"0":{"Log10_BS_standoff_distance":[4.9464621464],"Log10_size_para":4.1571870716},"1":{"Log10_BS_standoff_distance":[4.9080490439],"Log10_size_para":4.0699764642}}},"Jupiter":{"sunward":{"0":{"Log10_BS_standoff_distance":6.7890281864,"Log10_size_para":4.9590482541}},"anti-sunward":{"0":{"Log10_BS_standoff_distance":6.7890281864,"Log10_size_para":5.5815163907},"1":{"Log10_BS_standoff_distance":6.7890281864,"Log10_size_para":5.3903286999}}}}
