# Supplementary material for: Magnetosheath jets at Jupiter and across the solar system
Source: Nat Commun. 2024 Jan 9;15:4. doi: 10.1038/s41467-023-43942-4 (PMC10776788; doi:10.1038/s41467-023-43942-4)
Supplement: Supplementary file 5 — Source Data [file 41467_2023_43942_MOESM5_ESM.zip › Source Data/Figure_2/Figure_2_Panel_b.txt]

Graphics3D[
   {{{Annotation[{RGBColor[0, 0, 1], AbsoluteThickness[
               2], Line[{{-1.0237033158, -0.0150168811, 
                   -0.327981729}, {-0.8381908927, 
                   -0.0115669827, -0.3194477238}, 
                 {-0.6607167168, -0.0214810695, 
                   -0.3154885087}, {-0.4661790982, 
                   -0.0085498709, -0.2550336454}, 
                 {-0.2477961314, 0.0037711188, -0.132565533}, 
                 {0., 0., 0.}, {0.27419761, 0.0229879575, 
                   0.0902446034}, {0.5273836504, 0.0624500326, 
                   0.1402332754}, {0.7431148277, 0.0960767982, 
                   0.1844132364}, {0.9381229324, 0.1124460393, 
                   0.2385913926}, {1.1182993747, 0.1549474839, 
                   0.3096667858}, {1.2854194705, 0.2327667785, 
                   0.3803307895}, {1.4503749855, 0.2984448169, 
                   0.4494950536}, {1.6150649521, 0.3550860492, 
                   0.5087520391}, {1.8299512665, 0.4018338874, 
                   0.551142879}, {2.0715972465, 0.4430064604, 
                   0.5956051901}, {2.308688343, 0.4801922548, 
                   0.6276468706}, {2.5620667882, 0.5348166137, 
                   0.6578910599}, {3.0352310406, 0.7078275533, 
                   0.7597987031}, {3.2345279456, 0.794258101, 
                   0.8020294829}, {3.4249124868, 0.8732872411, 
                   0.8520296809}, {3.637468067, 0.9550561529, 
                   0.8984374956}, {3.8390496412, 1.0473358902, 
                   0.9383160536}, {4.0078491741, 1.1480369284, 
                   0.9891229299}}], {RGBColor[1, 0, 0], 
               Line[{{4.0078491741, 1.1480369284, 
                     0.9891229299}, {4.1767959441, 
                     1.2348306585, 1.0337263865}, 
                   {4.3245676075, 1.3228376735, 1.0625889172}, 
                   {4.4340742875, 1.4390250899, 1.1005687359}, 
                   {4.5526991433, 1.5650255578, 1.1530784306}, 
                   {4.6661522852, 1.6823622537, 1.1867185726}, 
                   {4.7598423291, 1.7720589815, 1.2045619155}, 
                   {4.8300064533, 1.8513626065, 1.2301963777}, 
                   {4.8858659059, 1.9384873677, 1.2537682075}, 
                   {4.9702626241, 2.0088256177, 1.2627568385}, 
                   {5.0774910555, 2.0900083385, 1.2786202994}, 
                   {5.2258555263, 2.1955454109, 1.2843993778}, 
                   {5.3848246465, 2.300321905, 1.2654636976}, 
                   {5.5406279074, 2.4072654761, 1.2437160864}, 
                   {5.7320024274, 2.4990826529, 1.2290094554}, 
                   {5.9054779501, 2.5797071516, 1.2220252116}, 
                   {6.0493154384, 2.6601725066, 1.2179837929}, 
                   {6.2006726341, 2.7344396028, 1.2140778757}, 
                   {6.3529753909, 2.8034447531, 1.1984996152}, 
                   {6.5153301916, 2.8799813742, 1.166831922}, 
                   {6.6903363169, 2.9746210718, 1.1323653206}, 
                   {6.8620559695, 3.1008586192, 1.109335681}, 
                   {7.0133726695, 3.2406203339, 1.0858767741}, 
                   {7.1038579885, 3.3599455046, 1.0465116112}, 
                   {7.1612473945, 3.4646863301, 0.9992837177}, 
                   {7.2280628469, 3.562010554, 0.9535950515}, 
                   {7.3062917847, 3.6592715155, 0.9083240654}, 
                   {7.3861999798, 3.7631548558, 0.8599055216}, 
                   {7.4738456287, 3.8703623553, 0.8021871441}, 
                   {7.6034396069, 3.9718957878, 0.7423186273}, 
                   {7.7585846868, 4.0712120727, 0.6861486097}, 
                   {7.9119396553, 4.1655807774, 0.6275643832}, 
                   {8.0658072884, 4.2497689136, 0.5712884453}, 
                   {8.2348743009, 4.3119731821, 0.51749959}, 
                   {8.3960516629, 4.3721959482, 0.4574348319}, 
                   {8.5713587283, 4.4373628708, 0.4026489641}, 
                   {8.7926552394, 4.49246316, 0.3532377986}, 
                   {8.9800572032, 4.5311402086, 0.2830290332}, 
                   {9.1330717554, 4.5612212416, 0.2057598916}, 
                   {9.2976751806, 4.5888717092, 0.1507528548}, 
                   {9.4743551319, 4.6156303206, 
                     0.1157434207}}]}, {RGBColor[0, 0, 1], 
               Line[{{9.4743551319, 4.6156303206, 
                     0.1157434207}, {9.6686635699, 
                     4.6735106499, 0.1026696527}, 
                   {9.8857152715, 4.7536059556, 0.0997588255}, 
                   {10.1135672107, 4.8267087255, 
                     0.1088905998}, {10.3327895504, 
                     4.888641472, 0.1322573307}, 
                   {10.5614707202, 4.9763626764, 
                     0.1861123511}, {10.8049066506, 
                     5.1033002321, 0.2751101689}, 
                   {11.0475773326, 5.2226550138, 
                     0.3603303168}, {11.5241072603, 
                     5.4342183866, 0.5005068766}, 
                   {11.7443293441, 5.5459318873, 
                     0.5709620462}, {11.9543542921, 
                     5.6689038879, 0.6562799705}, 
                   {12.1542543694, 5.7857426316, 
                     0.7260621972}, {12.3559311959, 
                     5.9009020291, 0.7782220848}, 
                   {12.5635886031, 6.0199314471, 
                     0.8374724026}}], {Arrowheads[0.03], 
                 Arrow[{{12.3559311959, 5.9009020291, 
                       0.7782220848}, {12.5635886031, 
                       6.0199314471, 0.8374724026}}]}, 
               {RGBColor[0, 0, 0], Arrowheads[0.02], 
                 Arrow[{{6.5153301916, 2.8799813742, 
                       1.166831922}, {6.1737124778000005, 
                       2.9605632398000004, 3.1357920284}}], 
                 {RGBColor[1, 0, 0], Opacity[0.3], 
                   GeometricTransformation[Cuboid[
                       {-3.4846698083999996, -7.1200186258, 
                         -0.5331680779999999}, {16.5153301916, 
                         12.8799813742, 1.666831922}], 
                     {{{0.955336489125606, 0., 
                           -0.29552020666133955}, {0., 1., 0.}, 
                         {0.29552020666133955, 0., 
                           0.955336489125606}}, 
                       {0.6358199315912829, 0., 
                         -1.87329691445166}}]}, 
                 {RGBColor[61/255, 188/255, 32/51], 
                   Opacity[0.3], GeometricTransformation[
                     Cuboid[{-3.4846698083999996, 
                         -7.1200186258, -1.2331680779999998}, 
                       {16.5153301916, 12.8799813742, 
                         -0.5331680779999999}], 
                     {{{0.955336489125606, 0., 
                           -0.29552020666133955}, {0., 1., 0.}, 
                         {0.29552020666133955, 0., 
                           0.955336489125606}}, 
                       {0.6358199315912829, 0., 
                         -1.87329691445166}}], 
                   GeometricTransformation[Cuboid[
                       {-3.4846698083999996, -7.1200186258, 
                         1.666831922}, {16.5153301916, 
                         12.8799813742, 2.066831922}], 
                     {{{0.955336489125606, 0., 
                           -0.29552020666133955}, {0., 1., 0.}, 
                         {0.29552020666133955, 0., 
                           0.955336489125606}}, 
                       {0.6358199315912829, 0., 
                         -1.87329691445166}}]}}}}, 
           "Charting`Private`Tag$14048#1"], {}, {}}, {}, 
       {}}, {}}, Axes -> True, AxesLabel -> 
     {"X [\!\(\*SubscriptBox[\(R\), \(J\)]\)]", 
       "Y [\!\(\*SubscriptBox[\(R\), \(J\)]\)]", 
       "Z [\!\(\*SubscriptBox[\(R\), \(J\)]\)]"}, 
   AxesStyle -> {Directive[GrayLevel[0], 18, 
         Thickness[0.01]], Directive[GrayLevel[0], 18, 
         Thickness[0.01]], Directive[GrayLevel[0], 18, 
         Thickness[0.01]]}, BoxRatios -> {1, 1, 1}, 
   BoxStyle -> Directive[Thickness[0.01]], 
   DisplayFunction -> Identity, FaceGrids -> None, 
   FaceGridsStyle -> Automatic, 
   ImageSize -> {348.91505046297834, 
       330.70232884390356}, ImageSizeRaw -> Automatic, 
   Lighting -> {{"Ambient", GrayLevel[0.5]}, 
       {"Directional", GrayLevel[0.5], 
         ImageScaled[{0, 2, 2}]}, {"Directional", 
         GrayLevel[0.5], ImageScaled[{2, 2, 2}]}, 
       {"Directional", GrayLevel[0.5], 
         ImageScaled[{2, 0, 2}]}}, 
   PlotRange -> {{-3, 17}, {-10, 10}, {-10, 10}}, 
   PlotRangePadding -> {{0, 0}, {0, 0}, {0, 0}}, 
   Ticks -> {Automatic, Automatic, Automatic}, 
   ViewPoint -> {-0.14977738034947316, 
       -3.369458259688841, 0.27261286204119634}, 
   ViewVertical -> {0.015235227322605875, 
       -0.5254161181621441, 0.8507089929134712}]
