# Supplementary material for: Magnetosheath jets at Jupiter and across the solar system
Source: Nat Commun. 2024 Jan 9;15:4. doi: 10.1038/s41467-023-43942-4 (PMC10776788; doi:10.1038/s41467-023-43942-4)
Supplement: Supplementary file 5 — Source Data [file 41467_2023_43942_MOESM5_ESM.zip › Source Data/Figure_supp_2/data_compareJetsDurationPlot]

{"Mercury":{"anti-sunward":{"2":{"Log10_BS_standoff_distance":3.6883664219,"Log10_duration":[1.3979400087]}}},"Mars":{"anti-sunward":{"2":{"Log10_BS_standoff_distance":3.7062268973,"Log10_duration":[1.3010299957]}}},"Earth":{"sunward":{"2":{"Log10_BS_standoff_distance":[4.9423469986],"Log10_duration":[2.1500494648]}},"anti-sunward":{"2":{"Log10_BS_standoff_distance":[4.9080490439],"Log10_duration":[1.843412853]}}},"Saturn":{"sunward":{"2":{"Log10_BS_standoff_distance":6.2422829611,"Log10_duration":[2.6665179806]}}},"Jupiter":{"sunward":{"2":{"Log10_BS_standoff_distance":6.7890281864,"Log10_duration":[2.8195439355]}},"anti-sunward":{"2":{"Log10_BS_standoff_distance":6.7890281864,"Log10_duration":[3.1003705451]}}}}
