# Supplementary material for: Magnetosheath jets at Jupiter and across the solar system
Source: Nat Commun. 2024 Jan 9;15:4. doi: 10.1038/s41467-023-43942-4 (PMC10776788; doi:10.1038/s41467-023-43942-4)
Supplement: Supplementary file 5 — Source Data [file 41467_2023_43942_MOESM5_ESM.zip › Source Data/Table_supp_1/Table1_source_data.xlsx]

## Sheet: Sheet 1
Parameter	Value
$\vec{n}_\mathrm{MVAB}$	[-0.171, 0.040, 0.984]
$\vec{B}_\mathrm{pre} $	[1.09, -0.994, 0.670] nT
$\vec{B}_\mathrm{post} $	[-0.819, 1.56, 0.270] nT
$ \thheta_\mathrm{BpreBpost} $	$73.1^\circ$
$\vec{n}_\mathrm{BcrossB} $	[-0.281, 0.305, 0.910]
Normal angle difference from $\vec{n}_\mathrm{MVAB}$	$17.0^\circ$
$\vec{B}_\mathrm{pre} $	[-1.78, -0.232, -0.562] nT
$\vec{B}_\mathrm{post} $	[-0.960, -0.870, -0.481] nT
$\theta_\mathrm{BpreBpost} $	$33.0^\circ$
$\vec{n}_\mathrm{BcrossB} $	[-0.267, -0.224, 0.937]
Normal angle difference from $\vec{n}_\mathrm{MVAB}$	$16.4^\circ$
